# Supplementary material for: Risk of Developing Non-Cancerous Central Nervous System Diseases Due to Ionizing Radiation Exposure during Adulthood: Systematic Review and Meta-Analyses
Source: Brain Sci. 2022 Jul 26;12(8):984. doi: 10.3390/brainsci12080984 (PMC9331299; doi:10.3390/brainsci12080984)
Supplement: Supplementary file 1 [file brainsci-12-00984-s001.zip]

Archive with 1 entries (1 files):
- brainsci-1812394-supplementary.pdf
